# Supplementary material for: Optimization of dynamic soaring in a flap-gliding seabird affects its large-scale distribution at sea
Source: Sci Adv. 2022 Jun 1;8(22):eabo0200. doi: 10.1126/sciadv.abo0200 (PMC9159700; doi:10.1126/sciadv.abo0200)
Supplement: Supplementary file 2 — Movies S1 to S3 [file sciadv.abo0200_movies_s1_to_s3.zip]

Archive with 3 entries (3 files):
- sciadv.abo0200_movie_s1.avi
- sciadv.abo0200_movie_s2.avi
- sciadv.abo0200_movie_s3.avi
